# Supplementary material for: Efficacy and Safety of Intravenous Thrombolysis Beyond 4.5 Hours in Ischemic Stroke: A Systematic Review and Meta-Analysis
Source: Diagnostics (Basel). 2025 Jul 18;15(14):1812. doi: 10.3390/diagnostics15141812 (PMC12293326; doi:10.3390/diagnostics15141812)
Supplement: Supplementary file 1 [file diagnostics-15-01812-s001.zip]

Archive with 1 entries (1 files):
- diagnostics-3685323-supplementary.pdf
